# Supplementary material for: Surface Electromyography-Based Recognition of Electronic Taste Sensations
Source: Biosensors (Basel). 2024 Aug 16;14(8):396. doi: 10.3390/bios14080396 (PMC11352680; doi:10.3390/bios14080396)
Supplement: Supplementary file 1 [file biosensors-14-00396-s001.zip]

Archive with 1 entries (1 files):
- biosensors-3110883-supplementary.pdf
